# Supplementary material for: Genetic Characterization of Porcine Circovirus 3 Strains Circulating in Sardinian Pigs and Wild Boars
Source: Pathogens. 2020 May 2;9(5):344. doi: 10.3390/pathogens9050344 (PMC7280999; doi:10.3390/pathogens9050344)
Supplement: Supplementary file 1 [file pathogens-09-00344-s001.zip]

Archive with 6 entries (5 files):
- supplementary/
- supplementary/Figure S1.jpg
- supplementary/Figure S2.jpg
- supplementary/Figure S3.docx
- supplementary/Figure S4.docx
- supplementary/Figure S5.docx
